# Supplementary material for: Surveillance of Daughter Micronodule Formation Is a Key Factor for Vaccine Evaluation Using Experimental Infection Models of Tuberculosis in Macaques
Source: Pathogens. 2023 Feb 2;12(2):236. doi: 10.3390/pathogens12020236 (PMC9961649; doi:10.3390/pathogens12020236)
Supplement: Supplementary file 1 [file pathogens-12-00236-s001.zip]

Archive with 2 entries (2 files):
- NogueiraSuppl_File_2_RawData.xlsx
- pathogens-2085614-Figures and Tables .pdf
