# Supplementary material for: Surveillance of Daughter Micronodule Formation Is a Key Factor for Vaccine Evaluation Using Experimental Infection Models of Tuberculosis in Macaques
Source: Pathogens. 2023 Feb 2;12(2):236. doi: 10.3390/pathogens12020236 (PMC9961649; doi:10.3390/pathogens12020236)
Supplement: Supplementary file 1 [file pathogens-12-00236-s001.zip › NogueiraSuppl_File_2_RawData.xlsx]

## Sheet: CUV03
ANIMAL	CONSORLLATION NUMBER	LUNG LOBE	BRONCHOPURMLONARY SEGMENTATION	PLEURAL DISTANCE 1	PLEURAL DISTANCE 2	PLEURAL DISTANCE 3	PLEURAL DISTANCE 4	DAUGHTER 1	DAUGHTER 2	DAUGHTER 3	DAUGHTER 4	VOLUME 1	VOLUME 2	VOLUME 3	VOLUME 4	MAIN AXIS 1	MAIN AXIS 2	MAIN AXIS 3	MAIN AXIS 4	SHORT AXIS 1	SHORT AXIS 2	SHORT AXIS 3	SHORT AXIS 4	CAVITATION 1	CAVITATION 2	CAVITATION 3	CAVITATION 4
CUV03	1	RUL	1	2	0	0		0	3	3		0.099	0.342	0.372		6.7	10.5	10.7		5.1	7	7.5		0	0	0

## Sheet: CUV03 Isol Mic
ANIMAL	LOBE	SEGMENT	Isol Mic
031MN	RUL	1	0
	RUL	2	0
	RUL	3	0
	RML	4	0
	RML	5	0
	RLL	6	0
	RLL	7	0
	RLL	8	0
	RLL	9	0
	RLL	10	0
	ICL	11	0
	LUL	12	0
	LUL	13	0
	LML	14	0
	LML	15	0
	LLL	16	0
	LLL	17	0
	LLL	18	0
	LLL	19	0
	LLL	20	0

## Sheet: CUV05
ANIMAL	CONSORLLATION NUMBER	LUNG LOBE	BRONCHOPURMLONARY SEGMENTATION	PLEURAL DISTANCE 1	PLEURAL DISTANCE 2	PLEURAL DISTANCE 3	PLEURAL DISTANCE 4	DAUGHTER 1	DAUGHTER 2	DAUGHTER 3	DAUGHTER 4	VOLUME 1	VOLUME 2	VOLUME 3	VOLUME 4	MAIN AXIS 1	MAIN AXIS 2	MAIN AXIS 3	MAIN AXIS 4	SHORT AXIS 1	SHORT AXIS 2	SHORT AXIS 3	SHORT AXIS 4	CAVITATION 1	CAVITATION 2	CAVITATION 3	CAVITATION 4
037KCHA	1	LML	14	2.3	0	2.3		0	0	2		0.015	0.191	0.13		3.1	6.9	6.1		2.8	5.6	4.9		0	0	0
037KCHA	2	LUL	12			0				2				0.062				6.4				4.7				0
037KCHA	3	LLL	18	2	1.7	0		0	0	3		0.004	0.066	0.047		2.1	6	6.1		1.3	4.5	4.4		0	0	0
037KCHA	4	RLL	8	1.7	0	0		0	0	3		0.008	0.274	0.284		2.5	8.6	7.7		1.5	6.7	6.8		0	0	0

## Sheet: CUV05 Isol Mic
ANIMAL	LOBE	SEGMENT	Isol Mic CT1	Isol Mic CT2	Isol Mic CT3	Isol Mic CT4
037KCHA	RUL	1			0
	RUL	2			0
	RUL	3			0
	RML	4			0
	RML	5			0
	RLL	6			0
	RLL	7			0
	RLL	8			0
	RLL	9			0
	RLL	10			0
	ICL	11			0
	LUL	12			9
	LUL	13		1	5
	LML	14			0
	LML	15			0
	LLL	16			0
	LLL	17			4
	LLL	18		3	5
	LLL	19			0
	LLL	20			5

## Sheet: CUV02
ANIMAL	CONSORLLATION NUMBER	LUNG LOBE	BRONCHOPURMLONARY SEGMENTATION	PLEURAL DISTANCE 1	PLEURAL DISTANCE 2	PLEURAL DISTANCE 3	PLEURAL DISTANCE 4	DAUGHTER 1	DAUGHTER 2	DAUGHTER 3	DAUGHTER 4	VOLUME 1	VOLUME 2	VOLUME 3	VOLUME 4	MAIN AXIS 1	MAIN AXIS 2	MAIN AXIS 3	MAIN AXIS 4	SHORT AXIS 1	SHORT AXIS 2	SHORT AXIS 3	SHORT AXIS 4	CAVITATION 1	CAVITATION 2	CAVITATION 3	CAVITATION 4
044HAFC	1	RUL	2	1.7	0	0		0	1	1		0.01	0.06	0.038		2.8	6.1	6.4		2.2	3.2	3.7		0	0	0
044HAFC	2	LLL	19	1.1	0.9	1.2		0	1	2		0.022	0.204	0.257		3.6	10.5	8.7		3.5	6.3	4.1		0	0	0

## Sheet: CUV02 Isol Mic
ANIMAL	LOBE	SEGMENT	Isol Mic CT1	Isol Mic CT2	Isol Mic CT3	Isol Mic CT4
044HAFC	RUL	1			0
	RUL	2			0
	RUL	3			0
	RML	4			0
	RML	5			0
	RLL	6			1
	RLL	7			0
	RLL	8			0
	RLL	9			0
	RLL	10			0
	ICL	11			0
	LUL	12			0
	LUL	13			0
	LML	14			0
	LML	15			0
	LLL	16			1
	LLL	17			1
	LLL	18			0
	LLL	19			0
	LLL	20			1

## Sheet: CIDV01
ANIMAL	CONSORLLATION NUMBER	LUNG LOBE	BRONCHOPURMLONARY SEGMENTATION	PLEURAL DISTANCE 1	PLEURAL DISTANCE 2	PLEURAL DISTANCE 3	PLEURAL DISTANCE 4	DAUGHTER 1	DAUGHTER 2	DAUGHTER 3	DAUGHTER 4	VOLUME 1	VOLUME 2	VOLUME 3	VOLUME 4	MAIN AXIS 1	MAIN AXIS 2	MAIN AXIS 3	MAIN AXIS 4	SHORT AXIS 1	SHORT AXIS 2	SHORT AXIS 3	SHORT AXIS 4	CAVITATION 1	CAVITATION 2	CAVITATION 3	CAVITATION 4
053GFD	1	RLL	6	1	1	0		0	0	1		0.019	0.033	0.351		3.3	4	8		3	3.9	6.8		0	0	0
053GFD	2	RLL	10	0	0	0		0	0	0		0.014	0.023	0.22		2.7	3.6	7.5		2.2	3.3	6.8		0	0	0
053GFD	3	RLL	9	4.8	4.3	2.9		0	0	0		0.003	0.039	0.16		1.8	3.8	7.6		1.4	3.6	6		0	0	0
053GFD	4	RLL	10	2.3	4.5	0		0	0	0		0.002	0.051	0.178		1.4	4.7	7.7		0.8	3.9	6		0	0	0
053GFD	5	RLL	10			0				0				0.075				7.5				3.7				0
053GFD	6	RLL	10			11				0				0.037				4.1				3.7				0
053GFD	7	LLL	16	0	0	0		0	0	0		0.003	0.023	0.148		1.6	3.1	7.4		1.4	2.5	6.3		0	0	0

## Sheet: CIDV01 Isol Mic
ANIMAL	LOBE	SEGMENT	Isol Mic CT1	Isol Mic CT2	Isol Mic CT3	Isol Mic CT4
053GFD	RUL	1			0
	RUL	2			0
	RUL	3			0
	RML	4			0
	RML	5			0
	RLL	6			0
	RLL	7			0
	RLL	8			0
	RLL	9			0
	RLL	10			0
	ICL	11			0
	LUL	12			0
	LUL	13			0
	LML	14			0
	LML	15			0
	LLL	16			0
	LLL	17			0
	LLL	18			0
	LLL	19			0
	LLL	20			0

## Sheet: CIDV03
ANIMAL	CONSORLLATION NUMBER	LUNG LOBE	BRONCHOPURMLONARY SEGMENTATION	PLEURAL DISTANCE 1	PLEURAL DISTANCE 2	PLEURAL DISTANCE 3	PLEURAL DISTANCE 4	DAUGHTER 1	DAUGHTER 2	DAUGHTER 3	DAUGHTER 4	VOLUME 1	VOLUME 2	VOLUME 3	VOLUME 4	MAIN AXIS 1	MAIN AXIS 2	MAIN AXIS 3	MAIN AXIS 4	SHORT AXIS 1	SHORT AXIS 2	SHORT AXIS 3	SHORT AXIS 4	CAVITATION 1	CAVITATION 2	CAVITATION 3	CAVITATION 4
357GHD	0 (none)	RUL	3	4.5	3.3	3.5		0	0	0		0.004	0.006	0.014		1.7	2.1	2.8		1.3	1.9	2.5		0	0	0
This lesion is smaller than 4.5mm / 0.044cm3 and must be just consider as an isolated micronodule

## Sheet: CIDV03 Isol Mic
ANIMAL	LOBE	SEGMENT	Isol Mic CT1	Isol Mic CT2	Isol Mic CT3	Isol Mic CT4
357GHD	RUL	1		0
	RUL	2		0
	RUL	3		1	1
	RML	4		0
	RML	5		0
	RLL	6		0
	RLL	7		0
	RLL	8		0
	RLL	9		0
	RLL	10		0
	ICL	11		0
	LUL	12		0
	LUL	13		0
	LML	14		0
	LML	15		0
	LLL	16		0
	LLL	17		0
	LLL	18		0
	LLL	19		0
	LLL	20		0
FALTA 3CT DES DE CARINA AVALL!!! (només està en 1,25mm recons std, falta tot el 3CT lung i el contrast e.v.)

[truncated: 59 more sheets: CUV01, CUV01 Isol Mic, CUV06, CUV06 Isol Mic, CIDV02, CIDV02 Isol Mic, CUV07, CUV07 Isol Mic, CUV08, CUV08 Isol Mic, CUV04, CUV04 Isol Mic, CUV09, CUV09 Isol Mic, CUV10, CUV10 Isol Mic, RUV01, RUV01 Isol Mic, RUV02, RUV02 Isol Mic …]
